# Supplementary material for: RANTES and developmental defects of enamel in children: A Brazilian prenatal cohort (BRISA)
Source: PLoS One. 2023 Jul 27;18(7):e0284606. doi: 10.1371/journal.pone.0284606 (PMC10374131; doi:10.1371/journal.pone.0284606)
Supplement: S2 File — (OUT) [file pone.0284606.s002.out]

Mplus VERSION 7.3
MUTHEN & MUTHEN
07/29/2022   2:21 PM

INPUT INSTRUCTIONS

  TITLE: ANALISE DE ELISA - ARTIGO desfechos

    DATA:
        File is rantes_zz4_27-11-17.dat;

    Variable:
        NAMES are bpn e g k o q r s t v ab q2 opac hipoplasia dde1 dde2 b2_imp ib
        c10 c11 c10c c11c zz4 hip outros outros2;
        USEVARIABLES are e q2 r s t hip b2_imp c10c;
        CATEGORICAL are e s c10c;
        MISSING ARE ALL (-9999);

    ANALYSIS: PARAMETERIZATION = THETA;

    MODEL:
        ses BY q2 r s t;
        c10c ON ses;
        e ON c10c ses;
        hip ON b2_imp e c10c ses;

    MODEL INDIRECT:
        hip IND ses;
        hip IND c10c;

    OUTPUT: MODINDICES RESIDUAL STDYX;


*** WARNING
  Data set contains cases with missing on x-variables.
  These cases were not included in the analysis.
  Number of cases with missing on x-variables:  30
   1 WARNING(S) FOUND IN THE INPUT INSTRUCTIONS


ANALISE DE ELISA - ARTIGO desfechos

SUMMARY OF ANALYSIS

Number of groups                                                 1
Number of observations                                         135

Number of dependent variables                                    7
Number of independent variables                                  1
Number of continuous latent variables                            1

Observed dependent variables

  Continuous
   Q2          R           T           HIP

  Binary and ordered categorical (ordinal)
   E           S           C10C

Observed independent variables
   B2_IMP

Continuous latent variables
   SES


Estimator                                                    WLSMV
Maximum number of iterations                                  1000
Convergence criterion                                    0.500D-04
Maximum number of steepest descent iterations                   20
Maximum number of iterations for H1                           2000
Convergence criterion for H1                             0.100D-03
Parameterization                                             THETA

Input data file(s)
  rantes_zz4_27-11-17.dat

Input data format  FREE


SUMMARY OF DATA

     Number of missing data patterns            10


COVARIANCE COVERAGE OF DATA

Minimum covariance coverage value   0.100


     PROPORTION OF DATA PRESENT


           Covariance Coverage
              E             Q2            R             S             T
              ________      ________      ________      ________      ________
 E              0.978
 Q2             0.941         0.963
 R              0.904         0.896         0.926
 S              0.948         0.941         0.911         0.970
 T              0.978         0.963         0.926         0.970         1.000
 HIP            0.956         0.941         0.911         0.948         0.978
 C10C           0.970         0.956         0.919         0.963         0.993


           Covariance Coverage
              HIP           C10C
              ________      ________
 HIP            0.978
 C10C           0.970         0.993


UNIVARIATE PROPORTIONS AND COUNTS FOR CATEGORICAL VARIABLES

    E
      Category 1    0.689       91.000
      Category 2    0.083       11.000
      Category 3    0.076       10.000
      Category 4    0.152       20.000
    S
      Category 1    0.153       20.000
      Category 2    0.664       87.000
      Category 3    0.183       24.000
    C10C
      Category 1    0.575       77.000
      Category 2    0.425       57.000


THE MODEL ESTIMATION TERMINATED NORMALLY


MODEL FIT INFORMATION

Number of Free Parameters                       25

Chi-Square Test of Model Fit

          Value                             18.956*
          Degrees of Freedom                    17
          P-Value                           0.3311

*   The chi-square value for MLM, MLMV, MLR, ULSMV, WLSM and WLSMV cannot be used
    for chi-square difference testing in the regular way.  MLM, MLR and WLSM
    chi-square difference testing is described on the Mplus website.  MLMV, WLSMV,
    and ULSMV difference testing is done using the DIFFTEST option.

RMSEA (Root Mean Square Error Of Approximation)

          Estimate                           0.029
          90 Percent C.I.                    0.000  0.086
          Probability RMSEA <= .05           0.663

CFI/TLI

          CFI                                0.969
          TLI                                0.949

Chi-Square Test of Model Fit for the Baseline Model

          Value                             91.620
          Degrees of Freedom                    28
          P-Value                           0.0000

WRMR (Weighted Root Mean Square Residual)

          Value                              0.610


MODEL RESULTS

                                                    Two-Tailed
                    Estimate       S.E.  Est./S.E.    P-Value

 SES      BY
    Q2                 1.000      0.000    999.000    999.000
    R                  0.683      0.221      3.085      0.002
    S                  0.707      0.192      3.689      0.000
    T                  0.234      0.065      3.618      0.000

 C10C     ON
    SES               -0.020      0.098     -0.207      0.836

 E        ON
    SES                0.005      0.099      0.051      0.959

 HIP      ON
    SES                1.855      1.515      1.224      0.221

 E        ON
    C10C               0.189      0.141      1.336      0.182

 HIP      ON
    B2_IMP            -2.930      8.699     -0.337      0.736
    E                  0.596      3.821      0.156      0.876
    C10C              -4.720      1.778     -2.654      0.008

 Intercepts
    Q2                 4.761      0.278     17.148      0.000
    R                  2.529      0.155     16.322      0.000
    T                  2.012      0.056     35.958      0.000
    HIP                7.731      3.112      2.485      0.013

 Thresholds
    E$1                0.549      0.132      4.165      0.000
    E$2                0.808      0.138      5.840      0.000
    E$3                1.096      0.149      7.361      0.000
    S$1               -1.376      0.215     -6.394      0.000
    S$2                1.271      0.228      5.576      0.000
    C10C$1             0.252      0.123      2.053      0.040

 Variances
    SES                1.762      0.874      2.017      0.044

 Residual Variances
    Q2                 5.992      1.167      5.135      0.000
    R                  0.914      0.215      4.251      0.000
    T                  0.197      0.032      6.222      0.000
    HIP              587.432     44.040     13.339      0.000


STANDARDIZED MODEL RESULTS


STDYX Standardization

                                                    Two-Tailed
                    Estimate       S.E.  Est./S.E.    P-Value

 SES      BY
    Q2                 0.477      0.087      5.453      0.000
    R                  0.688      0.096      7.147      0.000
    S                  0.684      0.082      8.379      0.000
    T                  0.573      0.085      6.721      0.000

 C10C     ON
    SES               -0.027      0.131     -0.205      0.837

 E        ON
    SES                0.007      0.130      0.051      0.959

 HIP      ON
    SES                0.099      0.078      1.273      0.203

 E        ON
    C10C               0.186      0.134      1.383      0.167

 HIP      ON
    B2_IMP            -0.071      0.209     -0.338      0.735
    E                  0.024      0.156      0.156      0.876
    C10C              -0.190      0.070     -2.696      0.007

 Intercepts
    Q2                 1.710      0.204      8.377      0.000
    R                  1.920      0.259      7.408      0.000
    T                  3.717      0.187     19.905      0.000
    HIP                0.311      0.133      2.342      0.019

 Thresholds
    E$1                0.539      0.129      4.188      0.000
    E$2                0.794      0.135      5.887      0.000
    E$3                1.077      0.145      7.433      0.000
    S$1               -1.003      0.141     -7.137      0.000
    S$2                0.927      0.137      6.777      0.000
    C10C$1             0.252      0.123      2.053      0.040

 Variances
    SES                1.000      0.000    999.000    999.000

 Residual Variances
    Q2                 0.773      0.083      9.272      0.000
    R                  0.527      0.132      3.977      0.000
    T                  0.671      0.098      6.868      0.000
    HIP                0.949      0.037     25.941      0.000


R-SQUARE

    Observed                                        Two-Tailed     Scale
    Variable        Estimate       S.E.  Est./S.E.    P-Value     Factors

    E                  0.034      0.050      0.691      0.489      0.983
    Q2                 0.227      0.083      2.727      0.006
    R                  0.473      0.132      3.574      0.000
    S                  0.468      0.112      4.189      0.000      0.729
    T                  0.329      0.098      3.361      0.001
    HIP                0.051      0.037      1.385      0.166
    C10C               0.001      0.007      0.103      0.918      1.000


QUALITY OF NUMERICAL RESULTS

     Condition Number for the Information Matrix              0.111E-04
       (ratio of smallest to largest eigenvalue)


TOTAL, TOTAL INDIRECT, SPECIFIC INDIRECT, AND DIRECT EFFECTS


                                                    Two-Tailed
                    Estimate       S.E.  Est./S.E.    P-Value

Effects from SES to HIP

  Total                1.951      1.468      1.329      0.184
  Total indirect       0.096      0.453      0.212      0.832

  Specific indirect

    HIP
    E
    SES                0.003      0.062      0.049      0.961

    HIP
    C10C
    SES                0.095      0.459      0.208      0.835

    HIP
    E
    C10C
    SES               -0.002      0.018     -0.127      0.899

  Direct
    HIP
    SES                1.855      1.515      1.224      0.221


Effects from C10C to HIP

  Total               -4.607      1.521     -3.030      0.002
  Total indirect       0.113      0.732      0.154      0.878

  Specific indirect

    HIP
    E
    C10C               0.113      0.732      0.154      0.878

  Direct
    HIP
    C10C              -4.720      1.778     -2.654      0.008


STANDARDIZED TOTAL, TOTAL INDIRECT, SPECIFIC INDIRECT, AND DIRECT EFFECTS


STDYX Standardization

                                                    Two-Tailed
                    Estimate       S.E.  Est./S.E.    P-Value

Effects from SES to HIP

  Total                0.104      0.076      1.363      0.173
  Total indirect       0.005      0.024      0.210      0.833

  Specific indirect

    HIP
    E
    SES                0.000      0.003      0.049      0.961

    HIP
    C10C
    SES                0.005      0.025      0.206      0.837

    HIP
    E
    C10C
    SES                0.000      0.001     -0.126      0.900

  Direct
    HIP
    SES                0.099      0.078      1.273      0.203


Effects from C10C to HIP

  Total               -0.185      0.060     -3.095      0.002
  Total indirect       0.005      0.029      0.154      0.878

  Specific indirect

    HIP
    E
    C10C               0.005      0.029      0.154      0.878

  Direct
    HIP
    C10C              -0.190      0.070     -2.696      0.007


RESIDUAL OUTPUT


     ESTIMATED MODEL AND RESIDUALS (OBSERVED - ESTIMATED)


           Model Estimated Means/Intercepts/Thresholds
              E$1           E$2           E$3           Q2            R
              ________      ________      ________      ________      ________
      1         0.539         0.794         1.077         4.761         2.529


           Model Estimated Means/Intercepts/Thresholds
              S$1           S$2           T             HIP           C10C$1
              ________      ________      ________      ________      ________
      1        -1.003         0.927         2.012         7.731         0.252


           Residuals for Means/Intercepts/Thresholds
              E$1           E$2           E$3           Q2            R
              ________      ________      ________      ________      ________
      1         0.000         0.000         0.000         0.000         0.000


           Residuals for Means/Intercepts/Thresholds
              S$1           S$2           T             HIP           C10C$1
              ________      ________      ________      ________      ________
      1         0.000         0.000         0.000         0.000         0.000


           Model Estimated Slopes
              B2_IMP
              ________
 E              0.000
 Q2             0.000
 R              0.000
 S              0.000
 T              0.000
 HIP           -2.930
 C10C           0.000


           Residuals for Slopes
              B2_IMP
              ________
 E              0.145
 Q2             0.176
 R             -0.347
 S              0.074
 T             -0.092
 HIP           -0.001
 C10C           0.210


           Model Estimated Covariances/Correlations/Residual Correlations
              E             Q2            R             S             T
              ________      ________      ________      ________      ________
 E
 Q2             0.002         7.755
 R              0.001         1.203         1.736
 S              0.001         0.908         0.620
 T              0.001         0.412         0.281         0.212         0.293
 HIP           -0.266         3.438         2.347         1.772         0.804
 C10C           0.186        -0.036        -0.024        -0.018        -0.008


           Model Estimated Covariances/Correlations/Residual Correlations
              HIP           C10C
              ________      ________
 HIP          615.719
 C10C          -4.675


           Residuals for Covariances/Correlations/Residual Correlations
              E             Q2            R             S             T
              ________      ________      ________      ________      ________
 E
 Q2            -0.339         0.000
 R             -0.012        -0.268         0.000
 S              0.023         0.410        -0.032
 T              0.065        -0.038         0.069        -0.031         0.000
 HIP           -0.002        -3.887         0.545         1.738         0.082
 C10C           0.000         0.200        -0.051         0.080        -0.044


           Residuals for Covariances/Correlations/Residual Correlations
              HIP           C10C
              ________      ________
 HIP            0.002
 C10C           0.000


     UNIVARIATE PROPORTIONS FOR CATEGORICAL VARIABLES

                         Observed      Estimated      Residual (Observed-Estimated)

     E
       Category 1          0.689          0.705         -0.016
       Category 2          0.083          0.081          0.002
       Category 3          0.076          0.073          0.003
       Category 4          0.152          0.141          0.011
     S
       Category 1          0.153          0.158         -0.005
       Category 2          0.664          0.665         -0.001
       Category 3          0.183          0.177          0.006
     C10C
       Category 1          0.575          0.599         -0.025
       Category 2          0.425          0.401          0.025


MODEL MODIFICATION INDICES

NOTE:  Modification indices for direct effects of observed dependent variables
regressed on covariates and residual covariances among observed dependent
variables may not be included.  To include these, request MODINDICES (ALL).

Minimum M.I. value for printing the modification index    10.000

                                   M.I.     E.P.C.  Std E.P.C.  StdYX E.P.C.

No modification indices above the minimum value.


DIAGRAM INFORMATION

  Use View Diagram under the Diagram menu in the Mplus Editor to view the diagram.
  If running Mplus from the Mplus Diagrammer, the diagram opens automatically.

  Diagram output
    e:\@erika_thomaz\@a_ufma\a_orientacoes\elisa_miranda\mestrado\artigo_rantes\banco_plos_29-07-22h

     Beginning Time:  14:21:37
        Ending Time:  14:21:38
       Elapsed Time:  00:00:01


MUTHEN & MUTHEN
3463 Stoner Ave.
Los Angeles, CA  90066

Tel: (310) 391-9971
Fax: (310) 391-8971
Web: www.StatModel.com
Support: Support@StatModel.com

Copyright (c) 1998-2014 Muthen & Muthen
